# Supplementary material for: Role of miR-133/Dio3 Axis in the T3-Dependent Modulation of Cardiac mitoK-ATP Expression
Source: Int J Mol Sci. 2022 Jun 11;23(12):6549. doi: 10.3390/ijms23126549 (PMC9223604; doi:10.3390/ijms23126549)
Supplement: Supplementary file 1 [file ijms-23-06549-s001.zip]

Archive with 1 entries (1 files):
- ijms-1766743-supplementary.pdf
